# Supplementary material for: Medics as a Positive Deviant in Influenza Vaccination: The Role of Vaccine Beliefs, Self-Efficacy and Contextual Variables
Source: Vaccines (Basel). 2022 May 5;10(5):723. doi: 10.3390/vaccines10050723 (PMC9148145; doi:10.3390/vaccines10050723)
Supplement: Supplementary file 1 [file vaccines-10-00723-s001.zip]

Archive with 1 entries (1 files):
- vaccines-1653651-supplementary.pdf
